# Supplementary material for: Transcriptome Analysis Unravels CD4+ T-Cell and Treg-Cell Differentiation in Ovarian Cancer
Source: Biomolecules. 2025 Aug 27;15(9):1241. doi: 10.3390/biom15091241 (PMC12467124; doi:10.3390/biom15091241)
Supplement: Supplementary file 1 [file biomolecules-15-01241-s001.zip]

Archive with 1 entries (1 files):
- biomolecules-3752258-SI.pdf
